# Supplementary material for: The potential key genes within focal adhesion that regulate mesenchymal stem cells osteogenesis or adipogenesis in microgravity related disuse osteoporosis: an integrated analysis
Source: Front Endocrinol (Lausanne). 2025 Mar 10;16:1469400. doi: 10.3389/fendo.2025.1469400 (PMC11930814; doi:10.3389/fendo.2025.1469400)
Supplement: Supplementary file 2 [file Table1.xlsx]

## Sheet: Sheet1
Primer	Forward	Reverse
Gapdh	GCACAGTCAAGGCCGAGAAT	GCCTTCTCCATGGTGGTGAA
Alpl	TTCGCTATCTGCCTTGCCTG	AGTCTGTGTCTTGCCTGCC
Runx2	CCGTGGCCTTCAAGGTTGT	TTCATAACAGCGGAGGCA
Col1α1	TCAACCCCGTCTACTTCCCT	TTCAACAGTCCAAGAACCCCAT
Bglap	GCCTACAAACGCATCTACGG	GAGAGAGAGGACAGGGAGGA
Sp7	GCCCCCTGGTGTTCTTCATT	CTTCCCCCTTCTTGGCACTC
Ibsp	CAGAGGAGGCAAGCGTCACT	GCTGTCTGGGTGCCAACACT
Lef1	CCTACAGCGACGAGCACTTTT	CCTTGCTTGGAGTTGACATCTG
Axin2	TGAGCGGCAGAGCAAGTCCAA	GGCAGACTCCAATGGGTAGCT
Smad6	GTTGCAACCCCTACCACTTC	GGAGGAGACAGCCGAGAATA
Bmp4	GAGGAGTTTCCATCACGAAGA	GCTCTGCCGAGGAGATCA
Pparg	AGCCCTTTACCACAGTTGATTTCTCC	GCAGGTTCTACTTTGATCGCACTTTG
Cebpa	TGGACAAGAACAGCAACGAG	TCACTGGTCAACTCCAGCAC
Fabp4	GACGACAGGAAGGTGAAGAGCATC	GGAAGTCACGCCTTTCATAACACATTC
Pdgfrb	AAGTAGCGAGAAGCAAGCCTTAATG	GCAGTATTCCGTGATGATGTAGATGG
Lama4	GAGACGCCAGGACAGCCAAG	ATCGCAGGTCATCGGTCAAGTC
Lamb1	TGAATGCCTCCACCACAGACC	TCCTCCTGCTGCTCCTTGAAC
Lamc1	AGCCTTCCTGACCGACTACAAC	CAGCGTGAGGTTGATGGAGTTG
Itga8	GGTCATAATACTAGCGATCCTTCTTGG	TTGTTCCCTGTCTGTCATTTCATCC
Itga4	AGACCCAAACGACATTTCACCATC	AAGAATCCAGCCTTCCACATAACAC
Itgb3	ATATCCTGGTGGTCCTGCTGTC	TGGCTCTGGCTCGTTCTTCC
Col6a3	ACTGATGGACAATCGGAGGATGG	CATACTGAGTGGTTCGCTTGCTAC
