# Supplementary material for: The potential key genes within focal adhesion that regulate mesenchymal stem cells osteogenesis or adipogenesis in microgravity related disuse osteoporosis: an integrated analysis
Source: Front Endocrinol (Lausanne). 2025 Mar 10;16:1469400. doi: 10.3389/fendo.2025.1469400 (PMC11930814; doi:10.3389/fendo.2025.1469400)
Supplement: Supplementary file 3 [file Table2.csv]

hsa04510_Focal_adhesion
ACTB
ACTG1
ACTN1
ACTN4
AKT1
AKT2
AKT3
ARHGAP35
ARHGAP5
BAD
BCAR1
BCL2
BIRC2
BIRC3
BRAF
BUB1B-PAK6
CAPN2
CAV1
CAV2
CAV3
CCND1
CCND2
CCND3
CDC42
CHAD
COL1A1
COL1A2
COL2A1
COL4A1
COL4A2
COL4A3
COL4A4
COL4A5
COL4A6
COL6A1
COL6A2
COL6A3
COL6A5
COL6A6
COL9A1
COL9A2
COL9A3
COMP
CRK
CRKL
CTNNB1
DIAPH1
DOCK1
EGF
EGFR
ELK1
EMP1
EMP2
ERBB2
FLNA
FLNB
FLNC
FLT1
FLT4
FN1
FYN
GRB2
GSK3B
HGF
HRAS
IBSP
IGF1
IGF1R
ILK
ITGA1
ITGA10
ITGA11
ITGA2
ITGA2B
ITGA3
ITGA4
ITGA5
ITGA6
ITGA7
ITGA8
ITGA9
ITGAV
ITGB1
ITGB3
ITGB4
ITGB5
ITGB6
ITGB7
ITGB8
JUN
KDR
LAMA1
LAMA2
LAMA3
LAMA4
LAMA5
LAMB1
LAMB2
LAMB3
LAMB4
LAMC1
LAMC2
LAMC3
MAP2K1
MAPK1
MAPK10
MAPK3
MAPK8
MAPK9
MET
MYL10
MYL12A
MYL12B
MYL2
MYL5
MYL7
MYL9
MYLK
MYLK2
MYLK3
MYLK4
MYLPF
PAK1
PAK2
PAK3
PAK4
PAK5
PAK6
PARVA
PARVB
PARVG
PDGFA
PDGFB
PDGFC
PDGFD
PDGFRA
PDGFRB
PDPK1
PGF
PIK3CA
PIK3CB
PIK3CD
PIK3R1
PIK3R2
PIK3R3
PIP5K1A
PIP5K1B
PIP5K1C
PPP1CA
PPP1CB
PPP1CC
PPP1R12A
PPP1R12B
PPP1R12C
PRKCA
PRKCB
PRKCG
PTEN
PTK2
PXN
RAC1
RAC2
RAC3
RAF1
RAP1A
RAP1B
RAPGEF1
RASGRF1
RELN
RHOA
ROCK1
ROCK2
SHC1
SHC2
SHC3
SHC4
SOS1
SOS2
SPP1
SRC
THBS1
THBS2
THBS3
THBS4
TLN1
TLN2
TNC
TNN
TNR
TNXB
VASP
VAV1
VAV2
VAV3
VCL
VEGFA
VEGFB
VEGFC
VEGFD
VTN
VWF
XIAP
ZYX
