# Supplementary material for: The potential key genes within focal adhesion that regulate mesenchymal stem cells osteogenesis or adipogenesis in microgravity related disuse osteoporosis: an integrated analysis
Source: Front Endocrinol (Lausanne). 2025 Mar 10;16:1469400. doi: 10.3389/fendo.2025.1469400 (PMC11930814; doi:10.3389/fendo.2025.1469400)
Supplement: Supplementary file 5 [file Table4.xlsx]

## Sheet: Sheet1
Description	Bone mineral density	Tissue volume	Bone volume	Percent bone volume	Structure model index	Trabecular thickness	Trabecular number	Trabecular separation	Cortical bone mineral density	Cortical bone Area	Tissue Area	Cortical bone mineral density	Tissue mineral density
Abbreviation	Tb.BMD	TV	BV	BV/TV	SMI	Tb.Th	Tb.N	Tb.Sp	Ct.BMD	Ct.Ar	Tt.Ar	Ct.BMD	CT.TMD		Ct.Ar/Tt.Ar
Unit	g/cm^3	mm^3	mm^3	%	-	mm	1/mm	mm	g/cm^3	mm^2	mm^2	g/cm^3	g/cm^3
NL 5#	0.242939	1.08174	0.392431	0.362778	1.80419	0.0997126	3.63823	0.160051	0.503618	1.15154	2.84678	0.503618	0.952836		0.404506
NL 10#	0.230563	0.985205	0.340196	0.345305	1.93652	0.097281	3.54956	0.167101	0.547093	1.12121	2.61175	0.547093	0.966116		0.429294
NL 11#	0.261277	1.11994	0.440689	0.393494	1.73946	0.101807	3.86509	0.156796	0.53758	1.15808	2.76264	0.53758	0.963205		0.419193
NL 13#	0.178147	1.11924	0.317364	0.283553	1.70841	0.0783229	3.62031	0.166928	0.493653	1.0945	2.75016	0.493653	0.918461		0.397977
NL 20#	0.173807	1.19903	0.300841	0.250903	1.90174	0.078023	3.21576	0.176395	0.49978	1.10768	2.75239	0.49978	0.952766		0.402445
NL 22#	0.184289	1.04393	0.275796	0.264191	1.98179	0.0785771	3.36219	0.173873	0.530957	1.0448	2.47033	0.530957	0.95438		0.422941
UL 12#	0.13414	1.14842	0.199923	0.174085	2.26796	0.0723949	2.40466	0.207078	0.475796	0.967008	2.41142	0.475796	0.999465		0.401011
UL 15#	0.123308	1.20723	0.179519	0.148704	2.40757	0.0714548	2.08109	0.245116	0.444467	0.978632	2.64369	0.444467	0.959591		0.370176
UL 19#	0.136151	1.07996	0.181435	0.168002	2.32602	0.072639	2.31284	0.209992	0.462963	0.94707	2.50497	0.462963	0.990032		0.378076
UL 21#	0.157999	1.10862	0.224924	0.202886	2.19008	0.0840833	2.41292	0.212782	0.421669	0.933855	2.60958	0.421669	0.932594		0.357857
UL37#	0.145661	1.11226	0.222194	0.199768	2.05661	0.0709624	2.81513	0.203043	0.497161	1.08696	2.71303	0.497161	1.00379		0.400644
UL 39#	0.169927	1.10351	0.282062	0.255604	1.99083	0.0808476	3.16155	0.175537	0.494087	1.02965	2.49833	0.494087	0.936543		0.412134
Description	Bone mineral density	Tissue volume	Bone volume	Percent bone volume	Structure model index	Trabecular thickness	Trabecular number	Trabecular separation	Cortical bone mineral density	Cortical bone Area	Tissue Area	Cortical bone mineral density	Tissue mineral density
Abbreviation	Tb.BMD	TV	BV	BV/TV	SMI	Tb.Th	Tb.N	Tb.Sp	Ct.BMD	Ct.Ar	Tt.Ar	Ct.BMD	CT.TMD
Unit	g/cm^3	mm^3	mm^3	%	-	mm	1/mm	mm	g/cm^3	mm^2	mm^2	g/cm^3	g/cm^3
NL	0.211837	1.09151	0.344553	0.316704	1.84535	0.088954	3.54186	0.166857	0.51878	1.11297	2.69901	0.51878	0.951294
±SD	0.0344057	0.0668313	0.0561707	0.0532664	0.101463	0.0107275	0.207607	0.00692599	0.0205168	0.0378721	0.123327	0.0205168	0.0155654
HLU	0.144531	1.12667	0.215009	0.191508	2.20651	0.075397	2.53136	0.208925	0.466024	0.990529	2.5635	0.466024	0.970336
±SD	0.0155788	0.0412598	0.0347859	0.0341425	0.14591	0.00511512	0.355491	0.0203246	0.0267519	0.0526381	0.101418	0.0267519	0.0289757
